# Supplementary material for: In Silico and Chromatographic Methods for Analysis of Biotransformation of Prospective Neuroprotective Pyrrole-Based Hydrazone in Isolated Rat Hepatocytes
Source: Molecules. 2024 Mar 26;29(7):1474. doi: 10.3390/molecules29071474 (PMC11013089; doi:10.3390/molecules29071474)
Supplement: Supplementary file 1 [file molecules-29-01474-s001.zip]

Archive with 1 entries (1 files):
- molecules-2890557-supplementary.pdf
